# Supplementary material for: Preclinical assessment of the efficacy and specificity of GD2-B7H3 SynNotch CAR-T in metastatic neuroblastoma
Source: Nat Commun. 2021 Jan 21;12:511. doi: 10.1038/s41467-020-20785-x (PMC7820416; doi:10.1038/s41467-020-20785-x)
Supplement: Supplementary file 4 — Source Data [file 41467_2020_20785_MOESM4_ESM.xlsx]

## Sheet: fig1a
Fig1A left lower
	28z							bbz								ut
1	5820000	9820000	8030000	44400000	2780000	20300000		6420000	3280000	13100000	1360000	3590000	11500000	7970000		7160000	3660000	1810000	3730000	4520000	3350000	1170000
2	34100	21400	15300	35600	12900	26700		45100	16900	220000	16200	18600	39000	31300
3			13600		12400			41800	18900	88600	14300	27900	96300	20500		29100	58400	210000	56000	187000	21700	228000
																509000	258000	62000	214000	529000	65900	27300
4					9280			84600	72800	163000	13700	20200	2540000	33000		161000	270000	72900	91100	1820000	13500	22600
5					7440			506000	435000	1600000	10600	48100	8560000	664000		1240000	33200000	191000	1740000	7740000	89900	431000
6					18200			535000	1430000	20500000	55000	212000	34100000	4020000		749000		175000	403000		231000	407000
7					71600			10400000	575000		20700	79400		9410000				186000	2480000		672000
8					132000				9150000		52800	554000		11500000
10					718000						33100

## Sheet: fig1b
Fig1B left lower
UT					28z					BBz
1	1	1.4	1.2		20.2	15.9	6.6			2	2.5	1.6	2.4

## Sheet: fig2a
Fig2A
	28z					BBz					UT
1	6480000	203000000	14600000		95400000	11500000	22600000	54100000	9280000		171000000	79200000	34100000
2	773000	4790000	782000		1210000	578000	28700000	2350000	871000		2780000	1490000	4120000
4	947000		871000		1840000	1100000	67100000	6250000	5290000		3490000	6780000	25500000
5	65800		606000		1320000	7790000	621000000	27900000	34200000		122000000	45400000	41800000

## Sheet: fig3a
Fig3A
	B7H3	GD2
LAN6	33408	53.05
CHLA51	9484.24	111572
LAN5	6763.58	141945
SK.N.BE(2)	10191.9	195429
SMS-SAN	16516.8	228520
CHLA255	12749	434225

## Sheet: fig3c
Fig3C right
		B7H3				UT
IL2	1345	1339	1292		595	558	525
INFg	1064	1051	995		512	548	560
TNF	1213	1206	1093		619	626	579

## Sheet: fig3d
Fig3D
	B7H3				UT
10:1	4.5	4.75	5.75		0.45	0.6	0.35
5:1	3.4	3.1	4.1		0.05	0.06	0.04
2:1	3.6	4.3	3		0.13	0.1	0.05
1:1	3.5	3	4.25		0.25	0.1	0.05

## Sheet: fig3e
fig3E
	B7H3					UT
GMCSF	11508	11337	11729	11457		44	44	43	45
IFNg	13182	13543	13180	12822		20	22	19	18
IL2	1290	1406	1311	1153		136	129	122	157
MCP-1	23677	23505	23715	23810		461	508	432	443
TNFa	17129	17140	17639	16608		114	111	115	116

## Sheet: fig3f
Fig3F
0	CHLA255-CART20		CHLA255-CART10		CHLA255-CART5		CHLA255-CART2		CHLA255-UT20		LAN5-CAR20		LAN5-CART10		LAN5-CART5		LAN5-CART2		LAN5-UT20		SKNBE2-CART20		SKNBE2-CART10		SKNBE2-CART5		SKNBE2-CART2		SKNBE2-UT20
4	620.25	50.2662	551.75	55.302	508.65	38.3528	755.15	70.0203	651.25	52.1094	355.7	49.6978	247.65	27.714	200.65	21.33	178.3	12.7224	168.75	11.561	552.75	72.457	427.35	31.2344	396	23.6949	387.8	12.5904	373.25	11.4299
8	623.1	51.5324	613.05	53.5556	522.9	47.3454	897.85	90.0182	661.3	68.4074	276.5	33.5247	231.35	16.9841	216.55	17.0185	214.75	13.9718	202.65	14.3559	423.15	38.2363	353.65	15.9852	334.95	16.4463	342.75	12.1376	345.8	10.7104
12	576.95	56.841	572.6	62.7997	538.05	47.7576	1025.4	115.802	660.45	79.4054	205.5	25.5825	206.6	15.2906	214.15	13.6641	237.85	15.4345	220.85	15.5779	338.8	26.9919	314.9	14.0989	328.5	14.9317	338.05	12.6413	333.55	11.9788
16	481.85	53.5234	550.3	65.9963	537.3	53.4347	1136.4	122.322	687.3	84.3251	124.3	9.47493	160	11.2591	203.3	13.4931	248.05	15.863	236.25	16.8804	270.15	23.6138	265.9	10.6361	323.1	14.4242	358.9	13.2387	338.8	10.3613
20	402.45	49.6343	486.2	64.2821	499.75	40.8273	1194.15	138.373	732	93.4079	80.4	4.76523	123.45	8.72488	186.7	13.6515	252.5	15.9521	246.95	17.4471	217.3	17.1704	211.45	9.37535	319.55	15.3155	373.75	12.9909	370.25	11.8723
24	279.2	30.0756	456.5	65.1433	465.1	42.283	1238.75	138.436	753.65	97.9473	58.55	3.16517	95.65	7.98692	173.8	13.3587	249.1	15.2812	262.45	19.4896	164	7.24024	184.7	8.41212	305	12.8075	386.75	13.9527	410.85	12.9258
28	183.4	29.5362	360.85	52.8093	446.4	40.513	1222.2	144.179	812.65	109.238	44.15	2.49766	75.55	6.57166	155.7	13.0429	246.55	14.8522	273.4	19.2398	135.1	8.17567	161.65	8.82439	286.85	13.7767	401.35	14.3546	458.75	14.2204
32	134.2	23.7165	276.3	43.6855	363.55	30.175	1183.45	147.605	894.15	117.326	40.9	2.32707	60.95	5.53052	142.95	11.4397	243.1	15.0147	291.45	21.3236	120	8.12436	142.45	6.93104	276.9	13.981	414.25	14.4845	529.05	17.495
36	82.35	18.4051	217.2	35.8529	297.2	24.932	1114.85	143.738	969.15	131.02	47.9	3.73807	52.7	5.04981	128.85	10.187	232.8	14.7373	309.1	22.2609	118.05	9.62739	124.05	6.33473	258.3	12.5834	413.6	15.211	581.55	17.3822
40	38.6	17.0704	129.3	28.0924	240.35	25.9736	968.35	129.021	1034.2	142.41	50	3.57182	48.9	3.97353	108.55	9.16816	215.75	15.1924	326.4	23.5855	114.75	8.84155	111	6.6487	237.15	10.8597	402	15.565	619.3	18.406
44	19.15	6.83192	92.7	22.1288	207.15	25.0521	853.85	113.247	1185.45	164.928	51.85	4.90611	46.8	3.97664	93.45	8.74206	200	15.4402	345.65	25.4785	114.6	9.54061	105.7	6.3246	207.45	9.73233	398.75	18.4334	694.1	20.7095
48	10.55	3.38532	52.25	18.7386	145.9	19.2607	732.75	99.7498	1215.7	160.892	56.8	4.04813	49.1	4.27533	77.15	7.71952	186.6	16.6333	368.85	26.7302	111.15	10.3375	97.65	7.10459	195.7	8.90922	389.55	20.5802	757.45	20.4376
52	7.1	3.0235	31.45	12.4489	108.35	14.8482	612.25	85.5366	1302.3	179.298	55.15	4.3506	54.7	5.41348	67.4	6.34259	170.7	16.022	388.2	28.0389	107.7	9.209	97.3	6.47428	173.7	8.24975	377.35	22.8598	829.15	23.6643
56	3.55	2.50313	21.4	8.95321	81.65	12.8305	517.8	82.0528	1398.2	206.41	64.95	6.3815	57.6	5.71075	58.15	5.07899	155.55	14.7271	413.5	29.34	113.25	12.1122	102.1	7.80044	158.25	7.00709	363.2	23.2981	917.3	23.3443
60	1.4	0.963546	10.7	6.04244	53.75	12.5815	344.1	51.9894	1382.95	201.589	68.35	5.13311	53.25	5.45212	56.7	4.76506	135.65	14.0513	436.1	32.252	120.55	12.1818	94.1	7.67083	134.85	6.20411	331.45	23.8628	1008.45	25.9867
64	3.55	2.28781	7.8	3.64807	37.9	10.6024	269.2	43.9253	1584.8	225.779	73.3	5.28259	59.3	6.66021	47.45	4.34286	112.45	12.9211	453.15	33.4686	121.9	12.8593	96.7	7.73648	121.3	5.82738	299.6	24.6721	1079.3	24.5736
68	1.4	0.963546	7.1	3.65261	30.75	10.8317	199.2	36.2201	1768.7	244.256	73.55	4.41974	56.3	5.28259	43.6	3.64432	98.45	11.9291	464.35	34.2973	127.7	13.7209	103.15	11.1174	114.35	6.15556	264.4	24.6079	1192.25	30.7475
72	1.4	0.963546	4.95	2.96779	19.9	6.92361	127.15	26.5008	1850.8	253.568	75.6	5.19787	64.45	6.60003	39.9	3.64034	82.8	10.1529	476.8	34.2352	128.1	13.8212	98.05	9.72882	105.65	6.37523	232.65	23.3224	1306.7	32.728
76	4.25	2.93784	4.25	2.93784	14.85	4.08674	91.15	19.7192	2024.5	263.482	71.6	4.11378	68.75	7.7595	40.45	3.76303	71.15	8.84524	491	35.5105	126.05	13.5282	96.5	9.84685	101.7	8.85708	208.45	24.5544	1403	34.2952
80	4.25	2.93784	0.7	0.7	8.5	3.49172	57.2	10.95	2207.1	309.153	72.2	4.05008	75.35	7.9889	38.95	4.61033	65.1	7.26741	495.7	37.266	132.45	14.5572	102.7	10.8938	98.8	7.53329	192.15	22.555	1554.75	37.5666
84	6.4	4.45941	2.1	1.53194	3.55	2.28781	37.05	9.5387	2378.75	335.152	67.5	4.28062	71.25	8.868	41.5	4.40544	56.35	8.07279	501.8	38.8068	131.35	15.7889	102.3	11.2465	94.15	6.95447	170.8	22.8081	1679.95	40.1565
88	10.7	6.64676	0.7	0.7	2.8	1.63771	27.85	8.1251	2571.85	340.913	70.2	5.19797	68.6	8.28486	44.45	5.59204	50.55	6.92306	506.7	40.3802	126.5	15.8716	102.85	12.4863	94.25	8.00818	157.15	20.1224	1828.75	44.4288
92	2.8	1.63771	2.1	1.53194	4.25	2.93784	23.4	7.10204	2785.95	386.44	53.85	4.85488	67.85	7.35501	51.35	7.06112	51.35	6.57878	506.5	42.4972	116.35	17.4328	110.8	14.1968	97.8	8.67015	138.1	17.8104	1983.3	46.3896
96	4.25	2.3372	0	0	1.4	0.963546	17.75	7.29162	2929.45	395.098	48.95	6.16632	68.7	8.62252	57.75	7.57901	45.3	6.73018	507.15	44.6882	106.25	18.1009	113.95	14.7126	98.35	9.61777	138.8	17.284	2163.65	53.2889
100	2.1	1.14685	0	0	1.4	0.963546	13.45	4.4346	3255.3	446.186	39.85	5.59289	69.3	10.0323	55.95	7.83194	37.35	5.80711	506	45.3781	99.85	16.7266	114.75	14.4737	102.75	10.804	131.05	15.8986	2360.45	59.201
104	3.5	1.39076	0.7	0.7	1.4	0.963546	18.5	6.15352	3586.15	502.32	38.1	4.94916	79.95	11.9149	54.15	6.64327	43.75	6.62923	530.25	44.5316	111.05	15.9815	145.5	20.5426	113.3	12.36	134.6	12.5158	2536.7	71.3238
108	4.2	1.78827	4.2	1.78827	1.4	1.4	9.85	2.92023	3935.95	553.825	31.6	4.21863	76.8	10.6624	55.55	7.67068	48.5	6.827	535	46.6297	100.55	14.7197	137.8	19.6916	115.65	11.5249	129.75	11.0313	2708.5	79.6148
112	4.2	1.47184	5.65	2.60695	2.15	2.15	11.35	4.23288	4212.05	618.957	30	4.21089	82	11.8219	56.65	9.03306	47.85	6.05817	531.55	48.2363	98.85	14.2923	137.6	20.9184	115.25	9.78422	127.8	9.58689	2893.6	84.0103
116	7	2.58945	5.6	2.3602	0	0	12.05	5.40491	4616.45	653.403	28.25	4.12239	80.1	11.3506	54.25	8.51033	44	6.67675	539.55	48.5608	97.05	13.6126	135.9	19.0588	115.5	11.6372	130.05	9.67076	3062.65	89.8435
120											26.9	3.75352	75.75	12.7793	53.35	8.03914	45	6.67123	534.75	50.674	94.75	12.7312	132.2	19.3208	125.05	11.6448	131.2	10.3727	3213.6	94.6716

## Sheet: fig3g
Fig3G
	B7H3-d1								B7H3-d14								UT
2	223000	270000	206000	268000	263000				245000	150000	177000	259000	412000	291000			183000	217000	226000	180000	191000
4	221000	203000	214000	231000	195000				241000	278000	204000	218000	251000	211000			2560000	2880000	1300000	1230000	1640000
5	201000	216000	234000	261000	210000				204000	195000	239000	157000	202000	199000			29700000	68500000	20300000	22500000	69900000
10	155000	185000	161000	182000	175000				173000	153000	130000	104000	132000	184000

## Sheet: fig4c
fig4C lower		E101KGD2+NBL				Unstimulated
	3:00:00	13	9	7		12	11	10
	6:00:00	35	41	33		20	21	17
	18:00:00	56	63	55		19	18	13
	26:00:00	68	71	63		20	22	21
	40:00:00	72	76	73		17	18	15
	60:00:00	68	74	68		20	17	16

[truncated: 46 more sheets: fig4g, fig4h, fig4i, fig4j, fig5b, fig5c, fig5d, fig5e, fig5f, fig5g, fig5h, fig5i, fig6a, fig6b, Fig6c, fig6e, fig6g, fig6h, fig7b, fig7c …]
